# Supplementary material for: A large explosive silicic eruption in the British Palaeogene Igneous Province
Source: Sci Rep. 2019 Jan 24;9:494. doi: 10.1038/s41598-018-35855-w (PMC6345756; doi:10.1038/s41598-018-35855-w)
Supplement: Supplementary file 2 — Supplementary Information 2 [file 41598_2018_35855_MOESM2_ESM.xlsx]

## Sheet: 750 m wide river
valley width m	valley depth m			A calc m^2
0	0			0.5
1	1			2.5
2	4			6
3	8			10
4	12			13.75
5	15.5			17.35
6	19.2			21.05
7	22.9			24.75
8	26.6			28.45
9	30.3			32.15
10	34			35.85
11	37.7			39.55
12	41.4			43.25
13	45.1			46.95
14	48.8			50.65
15	52.5			54.35
16	56.2			58.05
17	59.9			61.75
18	63.6			65.45
19	67.3			69.15
20	71			71.5
21	72			72.5
22	73			73.5
23	74			74.5
24	75			75.5
25	76			76.1
26	76.2			76.3
27	76.4			76.5
28	76.6			76.7
29	76.8			76.9
30	77			77.1
31	77.2			77.35
32	77.5			77.65
33	77.8			77.95
34	78.1			78.25
35	78.4			78.55
36	78.7			78.85
37	79			79.15
38	79.3			79.45
39	79.6			79.75
40	79.9			80.05
41	80.2			80.35
42	80.5			80.65
43	80.8			80.95
44	81.1			81.25
45	81.4			81.55
46	81.7			81.85
47	82			82.15
48	82.3			82.45
49	82.6			82.75
50	82.9			83.05
51	83.2			83.35
52	83.5			83.65
53	83.8			83.95
54	84.1			84.25
55	84.4			84.55
56	84.7			84.85
57	85			85.15
58	85.3			85.45
59	85.6			85.75
60	85.9			86.05
61	86.2			86.35
62	86.5			86.65
63	86.8			86.95
64	87.1			87.25
65	87.4			87.55
66	87.7			87.85
67	88			88.15
68	88.3			88.45
69	88.6			88.75
70	88.9			89.05
71	89.2			89.35
72	89.5			89.65
73	89.8			89.95
74	90.1			90.25
75	90.4			90.55
76	90.7			90.85
77	91			91.15
78	91.3			91.45
79	91.6			91.75
80	91.9			92.05
81	92.2			92.35
82	92.5			92.65
83	92.8			92.95
84	93.1			93.25
85	93.4			93.55
86	93.7			93.85
87	94			94.15
88	94.3			94.45
89	94.6			94.75
90	94.9			95.05
91	95.2			95.35
92	95.5			95.65
93	95.8			95.95
94	96.1			96.25
95	96.4			96.55
96	96.7			96.85
97	97			97.15
98	97.3			97.45
99	97.6			97.75
100	97.9			98.05
101	98.2			98.35
102	98.5			98.65
103	98.8			98.95
104	99.1			99.25
105	99.4			99.55
106	99.7			99.85
107	100			100.15
108	100.3			100.45
109	100.6			100.75
110	100.9			101.05
111	101.2			101.35
112	101.5			101.65
113	101.8			101.95
114	102.1			102.25
115	102.4			102.55
116	102.7			102.85
117	103			103.15
118	103.3			103.45
119	103.6			103.75
120	103.9			104.05
121	104.2			104.35
122	104.5			104.65
123	104.8			104.95
124	105.1			105.25
125	105.4			105.55
126	105.7			105.85
127	106			106.15
128	106.3			106.45
129	106.6			106.75
130	106.9			107.05
131	107.2			107.35
132	107.5			107.65
133	107.8			107.9
134	108			108.1
135	108.2			108.3
136	108.4			108.5
137	108.6			108.7
138	108.8			108.9
139	109			109.1
140	109.2			109.3
141	109.4			109.5
142	109.6			109.7
143	109.8			109.9
144	110			110.1
145	110.2			110.3
146	110.4			110.5
147	110.6			110.7
148	110.8			110.9
149	111			111.1
150	111.2			111.3
151	111.4			111.5
152	111.6			111.7
153	111.8			111.9
154	112			112.1
155	112.2			112.3
156	112.4			112.5
157	112.6			112.7
158	112.8			112.9
159	113			113.1
160	113.2			113.3
161	113.4			113.5
162	113.6			113.7
163	113.8			113.9
164	114			114.1
165	114.2			114.3
166	114.4			114.5
167	114.6			114.7
168	114.8			114.9
169	115			115.1
170	115.2			115.3
171	115.4			115.5
172	115.6			115.7
173	115.8			115.9
174	116			116.1
175	116.2			116.3
176	116.4			116.5
177	116.6			116.7
178	116.8			116.9
179	117			117.1
180	117.2			117.3
181	117.4			117.5
182	117.6			117.7
183	117.8			117.9
184	118			118.1
185	118.2			118.3
186	118.4			118.5
187	118.6			118.7
188	118.8			118.9
189	119			119.1
190	119.2			119.3
191	119.4			119.5
192	119.6			119.7
193	119.8			119.9
194	120			120
195	120			120
196	120			120
197	120			120
198	120			120
199	120			120
200	120			120
201	120			120
202	120			120
203	120			120
204	120			120
205	120			120
206	120			120
207	120			120
208	120			120
209	120			120
210	120			120
211	120			120
212	120			120
213	120			120
214	120			120
215	120			120
216	120			120
217	120			120
218	120			120
219	120			120
220	120			120
221	120			120
222	120			120
223	120			120
224	120			120
225	120			120
226	120			120
227	120			120
228	120			120
229	120			120
230	120			120
231	120			120
232	120			120
233	120			120
234	120			120
235	120			120
236	120			120
237	120			120
238	120			120
239	120			120
240	120			120
241	120			120
242	120			120
243	120			120
244	120			120
245	120			120
246	120			120
247	120			120
248	120			120
249	120			120
250	120			120
251	120			120
252	120			120
253	120			120
254	120			120
255	120			120
256	120			120
257	120			120
258	120			120
259	120			120
260	120			120
261	120			120
262	120			120
263	120			120
264	120			120
265	120			120
266	120			120
267	120			120
268	120			120
269	120			120
270	120			120
271	120			120
272	120			120
273	120			120
274	120			120
275	120			120
276	120			120
277	120			120
278	120			120
279	120			120
280	120			120
281	120			120
282	120			120
283	120			120
284	120			120
285	120			120
286	120			120
287	120			120
288	120			120
289	120			120
290	120			120
291	120			120
292	120			120
293	120			120
294	120			120
295	120			120
296	120			120
297	120			120
298	120			120
299	120			120
300	120			120
301	120			120
302	120			120
303	120			120
304	120			120
305	120			120
306	120			120
307	120			120
308	120			120
309	120			120
310	120			120
311	120			120
312	120			120
313	120			120
314	120			120
315	120			120
316	120			120
317	120			120
318	120			120
319	120			120
320	120			120
321	120			120
322	120			120
323	120			120
324	120			120
325	120			120
326	120			120
327	120			120
328	120			120
329	120			120
330	120			120
331	120			120
332	120			120
333	120			120
334	120			120
335	120			120
336	120			120
337	120			120
338	120			120
339	120			120
340	120			120
341	120			120
342	120			120
343	120			120
344	120			120
345	120			120
346	120			120
347	120			120
348	120			120
349	120			120
350	120			120
351	120			120
352	120			120
353	120			120
354	120			120
355	120			120
356	120			120
357	120			120
358	120			120
359	120			120
360	120			120
361	120			120
362	120			120
363	120			120
364	120			120
365	120			120
366	120			120
367	120			120
368	120			120
369	120			120
370	120			120
371	120			120
372	120			120
373	120			120
374	120			120
375	120			120
376	120			120
377	120			120
378	120			120
379	120			120
380	120			120
381	120			120
382	120			120
383	120			120
384	120			120
385	120			120
386	120			120
387	120			120
388	120			120
389	120			120
390	120			120
391	120			120
392	120			120
393	120			120
394	120			120
395	120			120
396	120			120
397	120			120
398	120			120
399	120			120
400	120			120
401	120			120
402	120			120
403	120			120
404	120			120
405	120			120
406	120			120
407	120			120
408	120			120
409	120			120
410	120			120
411	120			120
412	120			120
413	120			120
414	120			120
415	120			120
416	120			120
417	120			120
418	120			120
419	120			120
420	120			120
421	120			120
422	120			120
423	120			120
424	120			120
425	120			120
426	120			120
427	120			120
428	120			120
429	120			120
430	120			120
431	120			120
432	120			120
433	120			120
434	120			120
435	120			120
436	120			120
437	120			120
438	120			120
439	120			120
440	120			120
441	120			120
442	120			120
443	120			120
444	120			120
445	120			120
446	120			120
447	120			120
448	120			120
449	120			120
450	120			120
451	120			120
452	120			120
453	120			120
454	120			120
455	120			120
456	120			120
457	120			120
458	120			120
459	120			120
460	120			120
461	120			120
462	120			120
463	120			120
464	120			120
465	120			120
466	120			120
467	120			120
468	120			120
469	120			120
470	120			120
471	120			120
472	120			120
473	120			120
474	120			120
475	120			120
476	120			120
477	120			120
478	120			120
479	120			120
480	120			120
481	120			120
482	120			120
483	120			120
484	120			120
485	120			120
486	120			120
487	120			120
488	120			120
489	120			120
490	120			120
491	120			120
492	120			120
493	120			120
494	120			120
495	120			120
496	120			120
497	120			120
498	120			120
499	120			120
500	120			120
501	120			120
502	120			120
503	120			120
504	120			120
505	120			120
506	120			120
507	120			120
508	120			120
509	120			120
510	120			120
511	120			120
512	120			120
513	120			120
514	120			120
515	120			120
516	120			120
517	120			120
518	120			120
519	120			120
520	120			120
521	120			120
522	120			120
523	120			120
524	120			120
525	120			120
526	120			120
527	120			120
528	120			120
529	120			120
530	120			120
531	120			120
532	120			120
533	120			120
534	120			120
535	120			120
536	120			120
537	120			120
538	120			120
539	120			120
540	120			120
541	120			120
542	120			120
543	120			120
544	120			120
545	120			120
546	120			120
547	120			120
548	120			120
549	120			120
550	120			120
551	120			120
552	120			120
553	120			120
554	120			120
555	120			120
556	120			120
557	120			119.9
558	119.8			119.7
559	119.6			119.5
560	119.4			119.3
561	119.2			119.1
562	119			118.9
563	118.8			118.7
564	118.6			118.5
565	118.4			118.3
566	118.2			118.1
567	118			117.9
568	117.8			117.7
569	117.6			117.5
570	117.4			117.3
571	117.2			117.1
572	117			116.9
573	116.8			116.7
574	116.6			116.5
575	116.4			116.3
576	116.2			116.1
577	116			115.9
578	115.8			115.7
579	115.6			115.5
580	115.4			115.3
581	115.2			115.1
582	115			114.9
583	114.8			114.7
584	114.6			114.5
585	114.4			114.3
586	114.2			114.1
587	114			113.9
588	113.8			113.7
589	113.6			113.5
590	113.4			113.3
591	113.2			113.1
592	113			112.9
593	112.8			112.7
594	112.6			112.5
595	112.4			112.3
596	112.2			112.1
597	112			111.9
598	111.8			111.7
599	111.6			111.5
600	111.4			111.3
601	111.2			111.1
602	111			110.9
603	110.8			110.7
604	110.6			110.5
605	110.4			110.3
606	110.2			110.1
607	110			109.9
608	109.8			109.7
609	109.6			109.5
610	109.4			109.3
611	109.2			109.1
612	109			108.9
613	108.8			108.7
614	108.6			108.5
615	108.4			108.3
616	108.2			108.1
617	108			107.9
618	107.8			107.65
619	107.5			107.35
620	107.2			107.05
621	106.9			106.75
622	106.6			106.45
623	106.3			106.15
624	106			105.85
625	105.7			105.55
626	105.4			105.25
627	105.1			104.95
628	104.8			104.65
629	104.5			104.35
630	104.2			104.05
631	103.9			103.75
632	103.6			103.45
633	103.3			103.15
634	103			102.85
635	102.7			102.55
636	102.4			102.25
637	102.1			101.95
638	101.8			101.65
639	101.5			101.35
640	101.2			101.05
641	100.9			100.75
642	100.6			100.45
643	100.3			100.15
644	100			99.85
645	99.7			99.55
646	99.4			99.25
647	99.1			98.95
648	98.8			98.65
649	98.5			98.35
650	98.2			98.05
651	97.9			97.75
652	97.6			97.45
653	97.3			97.15
654	97			96.85
655	96.7			96.55
656	96.4			96.25
657	96.1			95.95
658	95.8			95.65
659	95.5			95.35
660	95.2			95.05
661	94.9			94.75
662	94.6			94.45
663	94.3			94.15
664	94			93.85
665	93.7			93.55
666	93.4			93.25
667	93.1			92.95
668	92.8			92.65
669	92.5			92.35
670	92.2			92.05
671	91.9			91.75
672	91.6			91.45
673	91.3			91.15
674	91			90.85
675	90.7			90.55
676	90.4			90.25
677	90.1			89.95
678	89.8			89.65
679	89.5			89.35
680	89.2			89.05
681	88.9			88.75
682	88.6			88.45
683	88.3			88.15
684	88			87.85
685	87.7			87.55
686	87.4			87.25
687	87.1			86.95
688	86.8			86.65
689	86.5			86.35
690	86.2			86.05
691	85.9			85.75
692	85.6			85.45
693	85.3			85.15
694	85			84.85
695	84.7			84.55
696	84.4			84.25
697	84.1			83.95
698	83.8			83.65
699	83.5			83.35
700	83.2			83.05
701	82.9			82.75
702	82.6			82.45
703	82.3			82.15
704	82			81.85
705	81.7			81.55
706	81.4			81.25
707	81.1			80.95
708	80.8			80.65
709	80.5			80.35
710	80.2			80.05
711	79.9			79.75
712	79.6			79.45
713	79.3			79.15
714	79			78.85
715	78.7			78.55
716	78.4			78.25
717	78.1			77.95
718	77.8			77.65
719	77.5			77.35
720	77.2			77.1
721	77			76.9
722	76.8			76.7
723	76.6			76.5
724	76.4			76.3
725	76.2			76.1
726	76			75.5
727	75			74.5
728	74			73.5
729	73			72.5
730	72			71.5
731	71			69.15
732	67.3			65.45
733	63.6			61.75
734	59.9			58.05
735	56.2			54.35
736	52.5			50.65
737	48.8			46.95
738	45.1			43.25
739	41.4			39.55
740	37.7			35.85
741	34			32.15
742	30.3			28.45
743	26.6			24.75
744	22.9			21.05
745	19.2			17.35
746	15.5			13.75
747	12			10
748	8			6
749	4			2.5
750	1			0.5
751	0		sum area cross-section m^2	79343
750 m wide valley
Meandering valley	100 km long valley			80 km long valley
	km^3	2*km^3		km^3	2*km^3
	7.9343	15.8686		6.34744	12.6949
Straight valley	45,5 km long valley			41 km long valley
	km^3	2*km^3		km^3	2*km^3
	3.61011	7.22021		3.25306	6.50613
Distance (bird-way)
Marsco- Òigh-sgeir 45.5 km
Marsco- Sgùrr of eigg 41 km
Marsco-Muck sea ridge 49.5 km
Òigh-sgeir- Sgùrr of Eigg 33.5 km
Òigh-sgeir-Muck sea ridge 30 km

## Sheet: 550 m wide river
valley width m	valley depth m			A calc m^2
0	0			0.5
1	1			2.5
2	4			6
3	8			10
4	12			13.75
5	15.5			17.35
6	19.2			21.05
7	22.9			24.75
8	26.6			28.45
9	30.3			32.15
10	34			35.85
11	37.7			39.55
12	41.4			43.25
13	45.1			46.95
14	48.8			50.65
15	52.5			54.35
16	56.2			58.05
17	59.9			61.75
18	63.6			65.45
19	67.3			69.15
20	71			71.5
21	72			72.5
22	73			73.5
23	74			74.5
24	75			75.5
25	76			76.1
26	76.2			76.3
27	76.4			76.5
28	76.6			76.7
29	76.8			76.9
30	77			77.1
31	77.2			77.35
32	77.5			77.65
33	77.8			77.95
34	78.1			78.25
35	78.4			78.55
36	78.7			78.85
37	79			79.15
38	79.3			79.45
39	79.6			79.75
40	79.9			80.05
41	80.2			80.35
42	80.5			80.65
43	80.8			80.95
44	81.1			81.25
45	81.4			81.55
46	81.7			81.85
47	82			82.15
48	82.3			82.45
49	82.6			82.75
50	82.9			83.05
51	83.2			83.35
52	83.5			83.65
53	83.8			83.95
54	84.1			84.25
55	84.4			84.55
56	84.7			84.85
57	85			85.15
58	85.3			85.45
59	85.6			85.75
60	85.9			86.05
61	86.2			86.35
62	86.5			86.65
63	86.8			86.95
64	87.1			87.25
65	87.4			87.55
66	87.7			87.85
67	88			88.15
68	88.3			88.45
69	88.6			88.75
70	88.9			89.05
71	89.2			89.35
72	89.5			89.65
73	89.8			89.95
74	90.1			90.25
75	90.4			90.55
76	90.7			90.85
77	91			91.15
78	91.3			91.45
79	91.6			91.75
80	91.9			92.05
81	92.2			92.35
82	92.5			92.65
83	92.8			92.95
84	93.1			93.25
85	93.4			93.55
86	93.7			93.85
87	94			94.15
88	94.3			94.45
89	94.6			94.75
90	94.9			95.05
91	95.2			95.35
92	95.5			95.65
93	95.8			95.95
94	96.1			96.25
95	96.4			96.55
96	96.7			96.85
97	97			97.15
98	97.3			97.45
99	97.6			97.75
100	97.9			98.05
101	98.2			98.35
102	98.5			98.65
103	98.8			98.95
104	99.1			99.25
105	99.4			99.55
106	99.7			99.85
107	100			100.15
108	100.3			100.45
109	100.6			100.75
110	100.9			101.05
111	101.2			101.35
112	101.5			101.65
113	101.8			101.95
114	102.1			102.25
115	102.4			102.55
116	102.7			102.85
117	103			103.15
118	103.3			103.45
119	103.6			103.75
120	103.9			104.05
121	104.2			104.35
122	104.5			104.65
123	104.8			104.95
124	105.1			105.25
125	105.4			105.55
126	105.7			105.85
127	106			106.15
128	106.3			106.45
129	106.6			106.75
130	106.9			107.05
131	107.2			107.35
132	107.5			107.65
133	107.8			107.9
134	108			108.1
135	108.2			108.3
136	108.4			108.5
137	108.6			108.7
138	108.8			108.9
139	109			109.1
140	109.2			109.3
141	109.4			109.5
142	109.6			109.7
143	109.8			109.9
144	110			110.1
145	110.2			110.3
146	110.4			110.5
147	110.6			110.7
148	110.8			110.9
149	111			111.1
150	111.2			111.3
151	111.4			111.5
152	111.6			111.7
153	111.8			111.9
154	112			112.1
155	112.2			112.3
156	112.4			112.5
157	112.6			112.7
158	112.8			112.9
159	113			113.1
160	113.2			113.3
161	113.4			113.5
162	113.6			113.7
163	113.8			113.9
164	114			114.1
165	114.2			114.3
166	114.4			114.5
167	114.6			114.7
168	114.8			114.9
169	115			115.1
170	115.2			115.3
171	115.4			115.5
172	115.6			115.7
173	115.8			115.9
174	116			116.1
175	116.2			116.3
176	116.4			116.5
177	116.6			116.7
178	116.8			116.9
179	117			117.1
180	117.2			117.3
181	117.4			117.5
182	117.6			117.7
183	117.8			117.9
184	118			118.1
185	118.2			118.3
186	118.4			118.5
187	118.6			118.7
188	118.8			118.9
189	119			119.1
190	119.2			119.3
191	119.4			119.5
192	119.6			119.7
193	119.8			119.9
194	120			120
195	120			120
196	120			120
197	120			120
198	120			120
199	120			120
200	120			120
201	120			120
202	120			120
203	120			120
204	120			120
205	120			120
206	120			120
207	120			120
208	120			120
209	120			120
210	120			120
211	120			120
212	120			120
213	120			120
214	120			120
215	120			120
216	120			120
217	120			120
218	120			120
219	120			120
220	120			120
221	120			120
222	120			120
223	120			120
224	120			120
225	120			120
226	120			120
227	120			120
228	120			120
229	120			120
230	120			120
231	120			120
232	120			120
233	120			120
234	120			120
235	120			120
236	120			120
237	120			120
238	120			120
239	120			120
240	120			120
241	120			120
242	120			120
243	120			120
244	120			120
245	120			120
246	120			120
247	120			120
248	120			120
249	120			120
250	120			120
251	120			120
252	120			120
253	120			120
254	120			120
255	120			120
256	120			120
257	120			120
258	120			120
259	120			120
260	120			120
261	120			120
262	120			120
263	120			120
264	120			120
265	120			120
266	120			120
267	120			120
268	120			120
269	120			120
270	120			120
271	120			120
272	120			120
273	120			120
274	120			120
275	120			120
276	120			120
277	120			120
278	120			120
279	120			120
280	120			120
281	120			120
282	120			120
283	120			120
284	120			120
285	120			120
286	120			120
287	120			120
288	120			120
289	120			120
290	120			120
291	120			120
292	120			120
293	120			120
294	120			120
295	120			120
296	120			120
297	120			120
298	120			120
299	120			120
300	120			120
301	120			120
302	120			120
303	120			120
304	120			120
305	120			120
306	120			120
307	120			120
308	120			120
309	120			120
310	120			120
311	120			120
312	120			120
313	120			120
314	120			120
315	120			120
316	120			120
317	120			120
318	120			120
319	120			120
320	120			120
321	120			120
322	120			120
323	120			120
324	120			120
325	120			120
326	120			120
327	120			120
328	120			120
329	120			120
330	120			120
331	120			120
332	120			120
333	120			120
334	120			120
335	120			120
336	120			120
337	120			120
338	120			120
339	120			120
340	120			120
341	120			120
342	120			120
343	120			120
344	120			120
345	120			120
346	120			120
347	120			120
348	120			120
349	120			120
350	120			120
351	120			120
352	120			120
353	120			120
354	120			120
355	120			120
356	120			120
357	120			119.9
358	119.8			119.7
359	119.6			119.5
360	119.4			119.3
361	119.2			119.1
362	119			118.9
363	118.8			118.7
364	118.6			118.5
365	118.4			118.3
366	118.2			118.1
367	118			117.9
368	117.8			117.7
369	117.6			117.5
370	117.4			117.3
371	117.2			117.1
372	117			116.9
373	116.8			116.7
374	116.6			116.5
375	116.4			116.3
376	116.2			116.1
377	116			115.9
378	115.8			115.7
379	115.6			115.5
380	115.4			115.3
381	115.2			115.1
382	115			114.9
383	114.8			114.7
384	114.6			114.5
385	114.4			114.3
386	114.2			114.1
387	114			113.9
388	113.8			113.7
389	113.6			113.5
390	113.4			113.3
391	113.2			113.1
392	113			112.9
393	112.8			112.7
394	112.6			112.5
395	112.4			112.3
396	112.2			112.1
397	112			111.9
398	111.8			111.7
399	111.6			111.5
400	111.4			111.3
401	111.2			111.1
402	111			110.9
403	110.8			110.7
404	110.6			110.5
405	110.4			110.3
406	110.2			110.1
407	110			109.9
408	109.8			109.7
409	109.6			109.5
410	109.4			109.3
411	109.2			109.1
412	109			108.9
413	108.8			108.7
414	108.6			108.5
415	108.4			108.3
416	108.2			108.1
417	108			107.9
418	107.8			107.65
419	107.5			107.35
420	107.2			107.05
421	106.9			106.75
422	106.6			106.45
423	106.3			106.15
424	106			105.85
425	105.7			105.55
426	105.4			105.25
427	105.1			104.95
428	104.8			104.65
429	104.5			104.35
430	104.2			104.05
431	103.9			103.75
432	103.6			103.45
433	103.3			103.15
434	103			102.85
435	102.7			102.55
436	102.4			102.25
437	102.1			101.95
438	101.8			101.65
439	101.5			101.35
440	101.2			101.05
441	100.9			100.75
442	100.6			100.45
443	100.3			100.15
444	100			99.85
445	99.7			99.55
446	99.4			99.25
447	99.1			98.95
448	98.8			98.65
449	98.5			98.35
450	98.2			98.05
451	97.9			97.75
452	97.6			97.45
453	97.3			97.15
454	97			96.85
455	96.7			96.55
456	96.4			96.25
457	96.1			95.95
458	95.8			95.65
459	95.5			95.35
460	95.2			95.05
461	94.9			94.75
462	94.6			94.45
463	94.3			94.15
464	94			93.85
465	93.7			93.55
466	93.4			93.25
467	93.1			92.95
468	92.8			92.65
469	92.5			92.35
470	92.2			92.05
471	91.9			91.75
472	91.6			91.45
473	91.3			91.15
474	91			90.85
475	90.7			90.55
476	90.4			90.25
477	90.1			89.95
478	89.8			89.65
479	89.5			89.35
480	89.2			89.05
481	88.9			88.75
482	88.6			88.45
483	88.3			88.15
484	88			87.85
485	87.7			87.55
486	87.4			87.25
487	87.1			86.95
488	86.8			86.65
489	86.5			86.35
490	86.2			86.05
491	85.9			85.75
492	85.6			85.45
493	85.3			85.15
494	85			84.85
495	84.7			84.55
496	84.4			84.25
497	84.1			83.95
498	83.8			83.65
499	83.5			83.35
500	83.2			83.05
501	82.9			82.75
502	82.6			82.45
503	82.3			82.15
504	82			81.85
505	81.7			81.55
506	81.4			81.25
507	81.1			80.95
508	80.8			80.65
509	80.5			80.35
510	80.2			80.05
511	79.9			79.75
512	79.6			79.45
513	79.3			79.15
514	79			78.85
515	78.7			78.55
516	78.4			78.25
517	78.1			77.95
518	77.8			77.65
519	77.5			77.35
520	77.2			77.1
521	77			76.9
522	76.8			76.7
523	76.6			76.5
524	76.4			76.3
525	76.2			76.1
526	76			75.5
527	75			74.5
528	74			73.5
529	73			72.5
530	72			71.5
531	71			69.15
532	67.3			65.45
533	63.6			61.75
534	59.9			58.05
535	56.2			54.35
536	52.5			50.65
537	48.8			46.95
538	45.1			43.25
539	41.4			39.55
540	37.7			35.85
541	34			32.15
542	30.3			28.45
543	26.6			24.75
544	22.9			21.05
545	19.2			17.35
546	15.5			13.75
547	12			10
548	8			6
549	4			2.5
550	1			0.5
551	0		sum area cross-section m^2	55343
550 m wide valley
Meandering valley	100 km long valley			80 km long valley
	km^3	2*km^3		km^3	2*km^3
	5.5343	11.0686		4.42744	8.85488
Straight valley	45,5 km long valley			41 km long valley
	km^3	2*km^3		km^3	2*km^3
	2.51811	5.03621		2.26906	4.53813
Distance (bird-way)
Marsco- Òigh-sgeir 45.5 km
Marsco- Sgùrr of eigg 41 km
Marsco-Muck sea ridge 49.5 km
Òigh-sgeir- Sgùrr of Eigg 33.5 km
Òigh-sgeir-Muck sea ridge 30 km

## Sheet: 300 m wide river
valley width m	valley depth m			A calc m^2
0	0			1
1	2			3
2	4			6
3	8			13
4	18			23
5	28			33
6	38			43
7	48			53
8	58			63
9	68			73
10	78			83
11	88			93
12	98			99
13	100			101
14	102			103
15	104			105
16	106			107
17	108			109
18	110			110.25
19	110.5			110.75
20	111			111.25
21	111.5			111.75
22	112			112.25
23	112.5			112.75
24	113			113.25
25	113.5			113.75
26	114			114.25
27	114.5			114.75
28	115			115.15
29	115.3			115.45
30	115.6			115.75
31	115.9			116.05
32	116.2			116.35
33	116.5			116.65
34	116.8			116.95
35	117.1			117.25
36	117.4			117.55
37	117.7			117.85
38	118			118.15
39	118.3			118.45
40	118.6			118.75
41	118.9			119.05
42	119.2			119.35
43	119.5			119.65
44	119.8			119.9
45	120			120
46	120			120
47	120			120
48	120			120
49	120			120
50	120			120
51	120			120
52	120			120
53	120			120
54	120			120
55	120			120
56	120			120
57	120			120
58	120			120
59	120			120
60	120			120
61	120			120
62	120			120
63	120			120
64	120			120
65	120			120
66	120			120
67	120			120
68	120			120
69	120			120
70	120			120
71	120			120
72	120			120
73	120			120
74	120			120
75	120			120
76	120			120
77	120			120
78	120			120
79	120			120
80	120			120
81	120			120
82	120			120
83	120			120
84	120			120
85	120			120
86	120			120
87	120			120
88	120			120
89	120			120
90	120			120
91	120			120
92	120			120
93	120			120
94	120			120
95	120			120
96	120			120
97	120			120
98	120			120
99	120			120
100	120			120
101	120			120
102	120			120
103	120			120
104	120			120
105	120			120
106	120			120
107	120			120
108	120			120
109	120			120
110	120			120
111	120			120
112	120			120
113	120			120
114	120			120
115	120			120
116	120			120
117	120			120
118	120			120
119	120			120
120	120			120
121	120			120
122	120			120
123	120			120
124	120			120
125	120			120
126	120			120
127	120			120
128	120			120
129	120			120
130	120			120
131	120			120
132	120			120
133	120			120
134	120			120
135	120			120
136	120			120
137	120			120
138	120			120
139	120			120
140	120			120
141	120			120
142	120			120
143	120			120
144	120			120
145	120			120
146	120			120
147	120			120
148	120			120
149	120			120
150	120			120
151	120			120
152	120			120
153	120			120
154	120			120
155	120			120
156	120			120
157	120			120
158	120			120
159	120			120
160	120			120
161	120			120
162	120			120
163	120			120
164	120			120
165	120			120
166	120			120
167	120			120
168	120			120
169	120			120
170	120			120
171	120			120
172	120			120
173	120			120
174	120			120
175	120			120
176	120			120
177	120			120
178	120			120
179	120			120
180	120			120
181	120			120
182	120			120
183	120			120
184	120			120
185	120			120
186	120			120
187	120			120
188	120			120
189	120			120
190	120			120
191	120			120
192	120			120
193	120			120
194	120			120
195	120			120
196	120			120
197	120			120
198	120			120
199	120			120
200	120			120
201	120			120
202	120			120
203	120			120
204	120			120
205	120			120
206	120			120
207	120			120
208	120			120
209	120			120
210	120			120
211	120			120
212	120			120
213	120			120
214	120			120
215	120			120
216	120			120
217	120			120
218	120			120
219	120			120
220	120			120
221	120			120
222	120			120
223	120			120
224	120			120
225	120			120
226	120			120
227	120			120
228	120			120
229	120			120
230	120			120
231	120			120
232	120			120
233	120			120
234	120			120
235	120			120
236	120			120
237	120			120
238	120			120
239	120			120
240	120			120
241	120			120
242	120			120
243	120			120
244	120			120
245	120			120
246	120			120
247	120			120
248	120			120
249	120			120
250	120			120
251	120			120
252	120			120
253	120			120
254	120			120
255	120			119.9
256	119.8			119.65
257	119.5			119.35
258	119.2			119.05
259	118.9			118.75
260	118.6			118.45
261	118.3			118.15
262	118			117.85
263	117.7			117.55
264	117.4			117.25
265	117.1			116.95
266	116.8			116.65
267	116.5			116.35
268	116.2			116.05
269	115.9			115.75
270	115.6			115.45
271	115.3			115.15
272	115			114.75
273	114.5			114.25
274	114			113.75
275	113.5			113.25
276	113			112.75
277	112.5			112.25
278	112			111.75
279	111.5			111.25
280	111			110.75
281	110.5			110.25
282	110			109
283	108			107
284	106			105
285	104			103
286	102			101
287	100			99
288	98			93
289	88			83
290	78			73
291	68			63
292	58			53
293	48			43
294	38			33
295	28			23
296	18			13
297	8			6
298	4			3
299	2			1
300	0			0
			sum area cross-section m^2	33668.6
300 m wide valley
Meandering valley	100 km long valley			80 km long valley
	km^3	2*km^3		km^3	2*km^3
	3.36686	6.73372		2.69349	5.38698
Straight valley				41 km long valley
				km^3
				1.38041
Straight valley				50 km long valley
				km^3
				1.68343
Distance (bird-way)
Marsco- Òigh-sgeir 45.5 km
Marsco- Sgùrr of eigg 41 km
Marsco-Muck sea ridge 49.5 km
Òigh-sgeir- Sgùrr of Eigg 33.5 km
Òigh-sgeir-Muck sea ridge 30 km
